# Supplementary material for: Association between Gingival Phenotype and Periodontal Disease Severity—A Comparative Longitudinal Study among Patients Undergoing Fixed Orthodontic Therapy and Invisalign Treatment
Source: Healthcare (Basel). 2024 Mar 14;12(6):656. doi: 10.3390/healthcare12060656 (PMC10970162; doi:10.3390/healthcare12060656)
Supplement: Supplementary file 1 [file healthcare-12-00656-s001.zip]

Archive with 1 entries (1 files):
- healthcare-2900624-supplementary.pdf
